# Supplementary material for: mRNA Isoforms and Variants in Health and Disease
Source: Int J Mol Sci. 2025 Sep 25;26(19):9356. doi: 10.3390/ijms26199356 (PMC12524470; doi:10.3390/ijms26199356)
Supplement: Supplementary file 1 [file ijms-26-09356-s001.zip]

Archive with 1 entries (1 files):
- ijms-3848567-supplementary.pdf
